# Supplementary material for: PANGEA: a new gene set enrichment tool for Drosophila and common research organisms
Source: Nucleic Acids Res. 2023 May 1;51(W1):W419–26. doi: 10.1093/nar/gkad331 (PMC10320058; doi:10.1093/nar/gkad331)
Supplement: gkad331_Supplemental_Files [file gkad331_supplemental_files.zip]

Archive with 2 entries (2 files):
- supplementary_figure1.pdf
- supplementary_figure2.pdf
